# Supplementary material for: Novel Chitosan-Based Schiff Base Compounds: Chemical Characterization and Antimicrobial Activity
Source: Molecules. 2022 Apr 24;27(9):2740. doi: 10.3390/molecules27092740 (PMC9102824; doi:10.3390/molecules27092740)
Supplement: Supplementary file 1 [file molecules-27-02740-s001.zip]

Archive with 1 entries (1 files):
- molecules-1693557-supplementary.pdf
